# Supplementary material for: Efficacy of Biologic Agents and Small Molecules for Endoscopic Improvement and Mucosal Healing in Patients with Moderate-to-Severe Ulcerative Colitis: Systematic Review and Meta-Analysis
Source: J Clin Med. 2025 Aug 15;14(16):5789. doi: 10.3390/jcm14165789 (PMC12386633; doi:10.3390/jcm14165789)
Supplement: Supplementary file 1 [file jcm-14-05789-s001.zip]

Archive with 1 entries (1 files):
- jcm-3776452-supplementary.pdf
